# Supplementary material for: Evidence for a bimodal distribution of hybrid indices in a hybrid zone with high admixture
Source: R Soc Open Sci. 2015 Dec 9;2(12):150285. doi: 10.1098/rsos.150285 (PMC4807441; doi:10.1098/rsos.150285)
Supplement: S2 Table Raw Microsatellites Excel file containing all raw data analyzed in this paper. [file rsos150285supp2.xlsx]

## Sheet: Raw Microsatellites
Macrohab all loci
npops = 13
nloci = 9
	FhATG18		FhATG20		FhATG17		FhATGB101		FhATGB128		FhATG2		FhATG4		FhATG6		FhCA-1
pop = RUMFS
A1-1	148	148	118	121	140	143	104	116	146	146	63	66	147	147	191	194	162	180
A1-10	148	151	118	118	140	143	116	116	140	140	66	66	150	153	191	191	166	172
A1-11	148	148	121	121	143	143	116	116	143	146	66	66	153	156	191	191	166	166
A1-12	148	151	118	121	140	140	104	104	143	143	66	66	159	159	191	191	160	160
A1-13	148	148	121	121	140	143	104	116	143	146	63	66	147	156	191	197	164	172
A1-14	151	154	109	118	140	143	104	125	140	143	63	69	147	156	191	194	152	164
A1-15	148	154	109	124	143	143	104	116	131	146	66	66	150	168	191	191	170	172
A1-16	148	151	109	109	143	143	104	104	143	158	66	69	147	153	191	191	164	192
A1-17	?	?	?	?	?	?	110	131	134	143	66	66	153	168	?	?	?	?
A1-18	148	151	112	121	143	143	104	104	131	146	66	66	147	150	191	191	144	164
A1-19	148	154	121	121	140	140	104	116	143	146	63	69	150	159	191	200	164	172
A1-2	145	145	118	121	140	140	107	116	131	143	66	66	147	150	191	191	144	144
A1-20	139	148	118	121	143	143	116	134	140	143	63	66	147	150	191	191	144	164
A1-21	?	?	?	?	?	?	104	113	131	131	66	66	159	162	191	194	164	170
A1-22	148	148	109	118	140	143	104	116	140	158	66	66	147	150	191	197	160	164
A1-23	148	148	109	124	140	143	104	125	143	143	63	66	147	162	191	191	144	166
A1-24	148	148	118	133	143	143	104	104	131	134	66	66	162	168	191	191	166	166
A1-25	139	148	118	121	140	143	104	125	143	143	63	69	150	153	191	191	144	166
A1-26	148	151	109	124	140	143	104	128	140	143	60	63	150	153	191	197	164	164
A1-27	148	148	121	121	140	140	104	107	143	158	66	66	150	159	191	191	166	172
A1-28	145	145	118	121	140	140	104	104	131	140	66	69	147	147	191	194	164	192
A1-29	148	148	118	118	140	143	110	131	143	173	66	66	153	168	191	191	162	170
A1-3	148	151	112	121	140	140	110	116	131	143	63	66	159	165	191	191	162	172
A1-30	151	151	118	118	140	143	116	116	140	146	66	69	153	153	191	197	152	168
A1-31	139	148	118	118	140	143	104	110	131	140	66	66	147	150	191	191	164	166
A1-32	?	?	?	?	?	?	110	119	143	146	66	66	153	159	191	191	152	152
A1-33	151	151	118	121	143	143	110	113	134	143	66	66	150	162	191	194	172	192
A1-34	139	151	109	121	140	140	?	?	?	?	66	66	147	150	194	197	152	164
A1-35	139	148	118	118	143	143	116	116	143	143	66	66	150	153	191	197	160	166
A1-36	139	148	109	127	140	143	104	116	131	146	66	66	147	168	191	191	162	188
A1-37	139	148	121	124	140	140	104	104	131	143	66	66	147	156	197	200	144	172
A1-38	151	151	118	127	143	143	104	110	143	143	66	66	165	168	194	197	164	196
A1-39	139	148	109	121	140	143	110	116	140	143	66	66	147	153	191	194	164	172
A1-4	139	151	109	118	143	143	110	116	140	143	66	66	153	168	191	194	164	166
A1-40	139	151	112	118	140	143	104	116	140	158	63	66	147	174	191	194	166	180
A1-41	148	157	112	121	140	140	110	113	131	161	66	66	147	162	191	197	166	192
A1-42	148	148	109	121	140	143	104	104	143	143	66	69	147	147	191	191	164	190
A1-43	151	151	109	112	143	143	113	116	131	143	63	66	147	165	191	194	164	162
A1-44	139	151	121	121	140	143	110	116	143	146	66	66	147	150	191	191	166	172
A1-45	139	151	121	121	143	143	110	116	143	143	63	66	147	162	191	191	164	172
A1-46	148	151	109	121	140	143	104	116	143	146	66	69	147	153	191	191	164	166
A1-47	148	148	109	121	143	143	104	104	143	143	63	66	147	153	191	191	164	172
A1-48	145	148	109	118	143	143	104	113	143	146	66	66	159	159	197	197	164	166
A1-49	139	139	112	121	140	143	104	134	143	143	66	66	153	171	191	194	166	170
A1-5	151	151	112	121	140	140	104	116	140	146	66	69	150	156	191	200	164	190
A1-50	148	148	109	121	140	140	104	116	131	143	66	66	147	153	191	191	144	170
A1-6	139	148	121	121	140	140	104	119	143	146	66	66	147	150	191	194	164	164
A1-7	139	145	109	121	143	143	104	116	143	158	66	72	150	153	191	191	164	192
A1-8	145	151	109	118	140	143	104	104	131	140	63	66	147	159	191	191	152	192
A1-9	139	148	109	121	143	143	104	104	143	143	66	66	156	168	191	197	160	164
pop = LAURHAR
C1-1	148	148	109	121	140	140	104	116	143	146	66	66	171	174	191	191	172	192
C1-10	?	?	?	?	?	?	104	110	131	140	66	66	147	150	191	191	144	164
C1-11	139	148	112	118	143	143	104	119	140	143	63	66	147	168	191	191	166	172
C1-12	139	148	112	121	140	140	116	116	131	143	66	66	147	156	191	191	144	194
C1-13	139	148	121	121	143	143	113	116	140	140	63	66	153	171	191	191	164	166
C1-14	148	154	109	121	140	143	104	116	140	146	63	66	147	150	191	191	164	170
C1-15	139	145	118	118	143	143	116	119	140	146	66	66	150	168	191	191	160	192
C1-16	145	148	112	118	140	143	110	116	143	146	66	69	147	150	191	200	164	166
C1-17	145	148	112	121	140	140	104	116	143	146	66	66	144	147	191	191	164	166
C1-18	139	148	118	118	140	143	104	107	143	146	66	66	150	150	191	191	164	172
C1-19	148	148	112	118	143	143	104	104	143	143	60	66	150	153	191	191	164	166
C1-2	139	139	109	118	143	143	104	104	143	143	66	66	150	153	191	194	144	160
C1-20	145	148	112	121	140	143	113	137	143	158	63	66	162	168	191	197	164	190
C1-21	148	148	109	109	140	140	104	104	140	146	63	66	147	150	191	194	164	172
C1-22	148	148	109	118	140	140	110	116	131	140	66	66	150	168	197	200	170	192
C1-23	139	151	109	121	143	143	104	104	143	146	63	66	150	150	191	197	162	164
C1-24	148	148	109	112	143	143	104	140	143	143	63	63	156	171	191	194	152	166
C1-25	151	151	121	133	143	143	104	116	134	143	60	66	147	147	191	194	160	166
C1-26	148	151	109	118	140	143	116	131	131	140	66	66	183	183	191	197	172	172
C1-27	145	148	118	118	140	140	104	107	143	146	66	66	150	150	194	197	164	172
C1-28	148	148	112	118	143	143	104	107	146	158	63	66	162	165	191	194	166	192
C1-29	?	?	?	?	?	?	104	116	143	143	66	66	156	180	191	191	164	170
C1-3	?	?	109	118	?	?	104	116	131	143	66	69	147	162	191	197	162	172
C1-30	151	154	109	118	143	143	116	131	146	158	66	66	147	159	188	191	164	188
C1-31	139	151	118	118	140	143	113	116	143	158	66	66	162	162	191	191	166	172
C1-32	148	148	118	118	143	143	107	116	131	146	66	66	147	153	191	191	164	172
C1-33	148	148	109	121	140	143	131	137	140	143	66	66	150	159	191	191	160	164
C1-34	145	148	109	112	140	143	104	116	143	146	66	66	147	150	191	191	0	0
C1-35	145	148	118	121	143	143	125	131	131	164	66	72	150	153	194	200	188	210
C1-36	148	151	106	121	140	140	104	116	143	149	63	66	153	156	191	191	160	190
C1-37	148	148	109	112	140	143	104	104	131	143	66	66	150	162	191	197	166	172
C1-38	148	148	118	121	143	143	104	113	146	164	63	66	156	159	191	194	164	190
C1-39	151	151	109	112	140	143	104	104	140	143	66	66	153	162	191	191	160	172
C1-4	148	148	118	121	140	143	107	131	?	?	63	66	150	150	191	191	190	192
C1-40	148	154	109	121	140	143	107	116	140	143	66	66	147	162	191	191	164	166
C1-41	148	151	109	118	143	143	104	104	140	161	60	63	159	162	?	?	?	?
C1-42	151	154	118	118	140	143	110	116	131	143	66	66	153	153	191	194	160	170
C1-43	139	151	118	121	?	?	104	110	143	143	66	66	150	150	191	191	164	172
C1-44	145	148	109	112	143	143	104	104	131	143	66	72	153	165	191	194	176	210
C1-45	148	154	118	121	143	143	104	104	140	146	66	66	147	147	191	191	162	168
C1-46	145	151	112	118	140	143	125	128	131	143	66	66	147	153	191	191	158	164
C1-47	151	154	112	121	140	143	110	131	143	143	66	66	147	162	191	191	152	164
C1-48	145	154	118	121	143	143	104	107	143	143	66	66	147	168	191	197	170	188
C1-49	148	148	118	121	140	143	107	116	143	143	66	66	147	153	191	191	152	162
C1-5	139	151	109	121	140	140	104	110	143	146	63	66	144	159	191	191	144	172
C1-50	139	151	118	121	143	143	104	122	131	146	63	66	147	150	191	197	164	166
C1-6	139	148	112	127	140	143	110	131	131	143	66	66	147	150	191	191	182	192
C1-7	148	148	118	121	?	?	104	116	131	143	63	66	144	198	191	191	172	184
C1-8	148	151	112	112	140	143	116	125	131	143	66	66	147	150	191	191	144	164
C1-9	151	151	118	133	140	143	104	113	146	149	60	66	147	162	191	191	164	164
pop = METCRK
D3-1	139	142	112	118	140	143	113	125	143	158	66	66	150	150	191	191	164	172
D3-10	145	151	118	121	140	140	104	104	140	143	66	66	159	168	191	191	152	164
D3-11	148	148	118	121	143	143	110	116	143	143	66	66	147	153	191	191	144	166
D3-12	?	?	?	?	?	?	?	?	?	?	66	66	144	147	191	191	170	190
D3-13	148	151	112	118	140	143	110	116	143	143	66	66	147	147	191	191	164	166
D3-14	145	148	109	118	140	143	104	116	143	143	63	66	147	168	191	197	162	188
D3-15	148	151	121	121	143	146	104	116	143	158	66	66	150	150	194	197	160	166
D3-16	145	151	112	121	143	143	104	113	143	143	66	66	147	150	191	191	164	170
D3-17	148	148	109	118	140	143	104	128	143	146	66	66	147	150	191	191	164	190
D3-18	148	148	109	112	143	143	104	104	143	143	66	66	144	147	191	197	160	164
D3-2	148	151	112	118	140	143	116	131	131	131	63	66	144	147	191	197	166	168
D3-20	139	139	118	121	143	143	104	104	131	140	66	66	147	153	191	197	144	174
D3-21	148	151	118	118	143	143	104	104	143	143	66	66	150	156	191	194	170	186
D3-22	151	151	112	121	143	143	110	116	140	146	63	66	147	150	191	194	162	172
D3-23	139	148	121	121	143	143	104	104	143	143	66	66	147	156	191	191	164	172
D3-24	139	148	109	112	140	143	104	116	140	146	63	66	150	171	191	191	164	164
D3-25	151	151	118	121	140	143	125	125	131	143	63	66	150	153	191	191	152	172
D3-26	148	151	112	118	143	143	104	131	131	131	66	66	147	159	191	191	160	164
D3-27	148	148	109	121	143	143	104	110	146	146	63	66	147	159	191	191	144	152
D3-28	139	148	109	118	140	140	104	104	131	140	63	66	147	162	191	191	160	172
D3-29	139	154	109	118	140	143	116	131	143	143	66	66	147	150	197	200	144	164
D3-3	145	148	118	118	143	143	110	116	143	146	66	66	147	162	191	194	144	172
D3-30	145	148	118	121	143	143	104	104	143	146	66	66	147	159	191	191	144	160
D3-31	148	151	109	118	143	143	104	134	143	143	63	66	147	153	197	197	144	164
D3-32	148	148	118	121	140	143	113	116	131	146	66	66	147	150	191	191	164	172
D3-33	145	148	112	118	143	143	104	116	143	143	63	66	147	150	191	197	152	162
D3-34	148	148	112	121	140	143	131	131	143	146	63	66	150	192	191	191	164	166
D3-35	148	148	118	136	137	143	104	128	143	158	66	66	147	147	191	194	162	164
D3-36	148	148	112	121	143	143	104	104	143	143	66	66	156	162	191	191	144	172
D3-37	139	151	121	121	140	143	116	131	143	146	63	66	144	156	191	191	152	164
D3-38	139	145	109	118	?	?	?	?	?	?	63	63	144	147	191	197	144	186
D3-39	148	151	118	121	143	143	113	116	143	143	66	66	147	150	191	197	162	164
D3-4	148	151	118	118	140	143	104	110	143	146	66	66	147	153	191	197	170	186
D3-40	?	?	?	?	?	?	110	116	143	143	66	66	147	150	191	191	164	188
D3-41	145	151	118	121	140	140	104	116	143	143	66	66	144	150	191	191	152	164
D3-42	151	151	109	112	140	140	104	116	131	131	63	66	147	150	191	191	160	164
D3-43	139	148	118	118	140	140	107	119	143	146	60	66	159	168	191	191	162	172
D3-44	148	151	118	118	143	143	104	104	140	146	66	66	147	168	194	197	160	162
D3-45	?	?	?	?	?	?	?	?	?	?	?	?	?	?	191	191	160	166
D3-46	148	148	118	121	140	140	104	104	140	143	66	66	147	147	191	191	164	188
D3-47	148	151	118	118	143	143	104	116	143	146	66	66	150	150	191	197	144	164
D3-48	148	148	112	118	143	146	104	125	143	143	66	66	147	153	191	191	144	162
D3-49	139	148	112	118	140	143	104	104	140	143	66	66	150	168	191	197	144	164
D3-5	148	151	118	118	140	143	104	116	131	158	66	66	147	150	197	200	164	172
D3-50	151	151	112	112	143	143	104	104	140	143	66	66	150	162	191	191	164	164
D3-6	151	154	112	118	143	146	110	113	143	143	63	63	147	159	191	191	164	172
D3-7	148	148	112	121	140	140	110	116	131	146	63	66	147	147	191	197	164	172
D3-8	148	151	109	118	140	143	104	116	140	143	66	66	150	156	191	191	166	170
D3-9	139	148	109	133	140	143	104	104	131	143	63	66	147	165	191	197	164	190
pop = NAVRIV
E3-1	139	151	112	121	140	143	104	110	131	167	63	66	147	147	191	197	152	170
E3-10	148	151	112	115	140	143	104	104	146	167	66	66	147	147	191	194	164	166
E3-11	148	151	112	112	140	140	104	125	158	161	66	66	147	150	191	191	160	174
E3-12	148	148	109	118	140	140	104	116	143	143	63	66	147	147	191	197	160	164
E3-13	145	151	109	121	140	140	104	104	146	161	66	66	147	147	191	191	144	162
E3-14	148	148	118	121	140	140	116	116	131	143	63	66	153	159	191	191	164	166
E3-2	148	148	112	118	140	143	104	104	140	146	63	66	153	165	?	?	144	188
E3-3	148	151	118	124	143	143	104	131	143	146	63	66	147	147	191	194	152	164
E3-5	139	148	109	118	140	140	104	116	128	143	66	66	150	153	191	191	152	164
E3-6	139	148	112	121	143	143	?	?	?	?	?	?	150	153	191	191	?	?
E3-7	145	148	112	124	140	140	110	131	131	134	63	66	147	147	191	191	144	152
E3-8	148	151	121	121	140	143	104	107	131	131	63	66	150	153	191	191	144	152
E3-9	148	151	109	112	140	143	104	125	131	140	66	66	150	153	191	197	164	184
pop = BELCRK
F1-1	145	148	112	118	140	140	104	104	131	158	63	66	147	147	194	197	144	152
F1-10	139	145	112	121	140	143	104	104	143	143	66	69	147	147	191	194	164	188
F1-11	139	148	118	118	140	143	104	104	143	146	63	63	147	150	194	197	152	170
F1-12	148	151	118	118	143	143	104	104	143	158	63	66	144	165	191	191	164	166
F1-13	148	154	109	112	143	143	104	116	131	143	63	63	147	150	191	191	164	166
F1-14	145	148	118	118	140	140	104	116	143	143	66	66	147	150	191	191	144	152
F1-15	145	148	115	121	140	140	119	128	143	143	60	66	147	159	191	197	170	188
F1-16	139	148	112	121	140	143	116	125	131	164	63	66	153	153	191	191	152	152
F1-17	139	148	118	127	140	143	104	104	143	143	?	?	147	147	191	191	166	166
F1-18	148	148	118	118	143	143	104	104	131	143	66	66	150	162	191	194	164	164
F1-19	148	148	109	109	143	143	107	119	131	143	66	66	147	153	191	200	152	172
F1-2	148	148	112	118	140	140	104	110	143	143	63	66	147	150	191	191	152	160
F1-20	145	148	112	136	?	?	104	113	131	146	66	66	147	156	191	200	144	164
F1-21	148	151	109	118	140	143	104	104	143	143	63	69	147	150	191	191	190	192
F1-22	148	148	112	112	140	143	104	104	131	143	66	66	147	150	191	191	152	162
F1-23	148	148	118	121	140	140	116	125	131	161	63	63	147	150	191	191	152	172
F1-24	148	148	109	118	140	140	116	116	143	158	63	63	150	150	191	191	144	164
F1-25	148	148	118	124	140	143	104	104	143	146	66	66	147	150	191	197	166	184
F1-26	148	148	112	118	140	140	104	116	143	143	63	66	150	156	191	194	152	184
F1-27	148	151	118	121	?	?	119	128	143	146	66	66	147	156	191	194	152	152
F1-28	145	148	121	127	?	?	104	134	143	146	63	66	147	150	191	191	164	166
F1-29	139	148	109	109	140	140	104	107	143	143	63	63	150	150	191	194	164	172
F1-3	139	151	109	112	140	143	104	116	143	152	63	66	147	147	191	191	152	164
F1-30	145	148	112	118	140	143	104	119	143	158	66	66	150	162	191	191	144	144
F1-31	148	151	112	118	143	143	104	104	158	161	63	66	147	168	191	197	164	184
F1-32	148	148	115	133	140	140	104	104	143	164	66	66	147	150	191	191	164	164
F1-33	139	151	112	127	140	140	104	107	143	143	66	66	147	150	191	191	152	164
F1-34	139	151	109	121	143	143	104	104	131	131	66	66	147	150	191	191	166	170
F1-35	145	145	109	121	140	140	104	116	131	158	63	66	147	150	191	191	152	152
F1-36	148	151	112	118	140	140	104	125	143	146	66	69	150	153	191	191	164	172
F1-38	148	148	109	112	143	143	104	104	131	143	60	66	150	150	191	200	152	172
F1-39	148	148	118	127	143	146	104	107	143	146	63	63	147	150	191	197	152	166
F1-4	139	145	112	118	?	?	104	131	143	143	63	63	150	159	191	191	170	192
F1-40	148	148	112	121	143	143	113	119	140	143	66	66	147	150	191	197	152	162
F1-41	148	148	118	121	143	143	125	134	131	143	66	66	150	150	191	191	164	172
F1-42	139	139	118	118	140	143	104	104	131	158	66	66	147	153	191	191	166	172
F1-43	148	148	109	118	140	143	104	104	143	143	66	66	147	150	191	191	144	152
F1-44	139	148	121	121	140	140	104	104	134	143	63	66	147	147	191	197	170	172
F1-45	139	145	112	121	140	143	104	131	143	146	66	66	147	153	191	191	144	166
F1-46	148	148	121	121	140	143	104	104	143	143	63	66	150	150	191	191	164	172
F1-47	148	148	112	121	140	143	104	125	143	143	66	66	147	150	191	191	144	172
F1-48	139	151	118	121	140	143	104	113	131	146	66	66	150	180	191	191	144	152
F1-49	145	148	112	118	140	143	104	125	131	143	66	66	147	150	191	197	164	172
F1-5	148	151	118	121	140	140	104	116	143	146	63	66	147	153	191	191	144	196
F1-50	145	148	121	121	143	143	104	116	143	143	66	66	150	159	191	191	164	166
F1-6	148	148	109	118	140	146	125	131	131	161	63	66	147	147	191	194	152	184
F1-7	148	151	109	118	140	140	104	110	143	146	63	72	150	150	191	197	144	152
F1-8	148	148	112	127	140	146	104	104	131	140	?	?	?	?	191	191	164	172
F1-9	148	151	121	121	140	140	110	116	143	143	66	66	150	150	191	191	160	192
pop = SHBAY
G1-1	145	148	112	124	140	143	101	104	146	146	66	66	147	150	191	197	144	166
G1-10	148	148	118	121	143	143	116	125	131	143	66	66	150	153	191	191	160	190
G1-11	148	148	109	118	140	140	104	131	143	143	63	66	150	156	191	191	152	170
G1-12	148	151	112	121	143	143	104	125	140	143	66	66	159	162	191	197	162	164
G1-13	145	148	109	109	143	143	104	104	131	158	66	66	153	153	191	191	144	164
G1-14	145	148	112	127	143	146	104	119	131	143	66	66	147	168	191	197	152	166
G1-15	139	148	112	121	140	143	104	104	131	158	60	63	147	150	191	191	144	152
G1-16	142	148	118	127	140	140	104	131	143	158	63	66	150	153	191	197	152	172
G1-17	148	151	112	112	143	143	104	116	143	146	63	66	150	156	191	191	144	164
G1-18	145	145	118	118	143	146	134	134	143	143	66	66	150	150	191	191	152	188
G1-19	139	157	112	121	140	140	104	110	131	143	63	66	150	150	191	191	164	166
G1-2	145	151	112	118	143	143	119	125	131	158	66	66	159	171	191	197	164	172
G1-20	148	151	112	112	143	143	104	131	143	143	63	63	150	153	194	197	152	172
G1-21	148	151	112	121	143	143	104	131	131	143	63	63	147	147	191	194	144	170
G1-22	148	148	109	112	143	143	104	104	143	143	63	66	147	150	191	191	144	166
G1-23	151	151	109	112	143	143	116	116	143	152	63	66	150	153	191	191	168	174
G1-24	148	151	118	118	140	143	104	131	143	146	66	66	147	150	191	191	144	164
G1-25	139	151	112	121	140	140	104	104	131	143	63	66	150	153	191	191	152	160
G1-26	145	151	109	118	140	143	104	104	131	131	63	66	147	150	191	191	144	188
G1-27	145	148	109	121	140	140	104	104	143	167	66	72	159	159	191	200	144	186
G1-28	148	151	121	121	143	143	104	128	146	158	66	66	147	171	191	191	144	160
G1-29	139	151	109	118	140	143	116	119	143	143	66	66	150	162	191	194	152	170
G1-3	139	151	109	121	140	143	104	110	143	161	63	66	150	150	194	197	144	160
G1-30	139	154	118	118	143	149	104	104	143	146	63	66	147	150	191	197	174	188
G1-31	148	151	112	118	140	140	104	113	131	143	66	66	147	150	185	191	164	166
G1-32	148	148	112	112	143	143	107	107	146	146	63	66	150	159	191	197	168	172
G1-33	148	151	106	121	140	143	104	128	143	143	66	66	150	159	191	191	188	192
G1-34	139	148	121	121	140	143	116	119	131	140	63	63	150	150	191	191	156	172
G1-35	148	151	118	121	140	143	116	116	143	146	66	66	150	171	191	200	164	166
G1-36	139	148	109	121	140	140	104	137	131	158	63	66	147	147	191	191	154	164
G1-37	148	151	109	127	140	143	116	116	140	146	66	66	147	150	191	197	152	152
G1-38	151	151	112	124	143	143	104	104	131	143	63	66	150	156	194	197	152	172
G1-39	148	148	112	121	143	143	104	107	143	143	66	66	147	162	191	200	144	164
G1-4	148	148	109	118	140	143	104	113	131	143	66	66	147	153	191	194	152	160
G1-40	148	151	112	118	140	143	110	110	143	143	66	66	153	153	191	197	164	172
G1-41	148	151	112	118	143	143	104	116	143	143	66	66	150	162	191	191	162	162
G1-42	148	151	112	121	140	143	104	116	131	143	66	66	147	147	191	191	152	164
G1-43	148	151	109	121	143	143	104	104	131	146	66	66	147	150	191	194	144	180
G1-44	148	148	112	121	140	143	110	116	140	146	66	66	147	150	191	191	170	172
G1-45	148	148	118	121	143	143	104	104	143	152	63	66	147	150	191	191	160	164
G1-46	148	151	118	118	143	143	104	107	158	164	63	66	153	162	191	197	164	164
G1-47	139	139	112	118	140	143	104	119	143	143	66	66	150	150	191	194	164	174
G1-48	148	151	112	118	140	143	104	104	143	143	63	66	150	150	191	191	144	166
G1-49	139	148	109	118	140	143	104	116	143	158	66	66	147	150	191	191	164	166
G1-5	148	148	118	121	140	140	104	104	131	131	63	66	153	153	191	191	152	164
G1-50	145	148	118	118	140	143	104	110	143	143	63	66	147	150	191	191	144	170
G1-6	145	154	112	118	143	143	104	119	140	143	66	66	153	162	191	191	168	184
G1-7	148	154	109	112	140	140	104	104	143	146	66	66	150	150	191	191	164	172
G1-8	145	148	112	118	140	143	107	131	143	152	63	66	150	150	191	191	164	166
G1-9	151	154	121	121	140	143	104	116	143	158	66	66	147	150	191	194	152	174
pop = CSQKCRK
H3-1	148	148	109	112	143	143	104	137	131	131	63	63	150	153	191	197	164	172
H3-10	145	148	118	118	143	143	104	116	158	158	66	66	147	147	191	191	164	166
H3-11	148	151	118	118	140	146	104	131	143	143	66	66	147	147	?	?	?	?
H3-12	148	148	112	118	140	143	104	104	143	146	66	66	150	162	191	191	152	164
H3-13	145	151	109	118	140	143	104	116	143	158	66	66	150	153	191	191	164	164
H3-14	139	151	112	121	140	146	104	116	143	146	66	66	147	147	191	194	164	170
H3-15	148	148	118	121	143	143	116	125	131	143	66	69	150	159	191	191	162	164
H3-16	145	151	112	118	143	143	104	116	131	158	60	66	150	150	191	191	144	164
H3-17	148	151	118	118	140	143	116	125	143	143	60	66	147	150	191	191	164	172
H3-18	148	151	109	109	140	140	119	131	143	146	66	66	147	147	191	191	164	164
H3-19	148	148	118	121	140	140	104	107	146	158	63	66	147	156	191	191	162	164
H3-2	145	148	109	118	140	143	116	134	143	146	66	66	147	150	191	194	164	172
H3-20	148	151	112	112	140	143	104	113	143	158	66	66	147	150	191	191	164	190
H3-21	145	148	109	112	140	143	104	104	143	143	66	66	150	162	194	197	164	164
H3-22	139	148	109	118	140	143	104	125	131	131	63	66	159	171	191	194	144	162
H3-23	139	148	109	121	140	143	104	104	143	146	66	66	147	147	191	191	164	188
H3-24	145	148	112	121	140	146	104	104	140	143	63	63	150	150	191	191	152	164
H3-25	148	151	109	118	140	146	104	104	131	161	66	66	147	153	191	191	164	164
H3-26	148	148	118	124	140	143	104	131	146	158	63	66	150	150	191	194	164	192
H3-27	148	154	112	121	143	143	104	104	131	143	63	66	147	153	191	194	152	168
H3-28	148	148	118	118	140	143	113	125	143	146	66	66	147	150	191	191	152	166
H3-29	148	157	109	109	140	143	104	119	143	143	63	66	147	147	191	197	152	164
H3-3	145	151	112	121	140	140	104	104	143	143	66	66	147	150	191	191	144	144
H3-30	148	151	109	118	146	146	104	119	131	143	63	66	147	150	191	191	164	188
H3-31	148	154	109	112	146	146	104	104	131	143	63	66	150	150	191	191	160	166
H3-32	139	151	118	121	140	143	104	104	143	143	63	66	147	150	191	191	164	166
H3-33	148	148	118	118	140	143	116	116	143	158	66	66	150	159	191	197	164	164
H3-34	148	148	118	121	146	146	104	116	143	143	66	66	150	156	191	191	164	174
H3-35	148	148	121	121	140	146	104	116	143	143	66	66	147	153	191	197	170	188
H3-36	145	151	112	118	140	143	104	128	143	143	63	66	147	150	191	191	160	164
H3-37	148	151	118	127	140	143	104	104	131	134	66	72	150	159	191	191	152	164
H3-38	148	151	112	118	143	143	104	131	131	143	66	66	150	150	191	191	152	164
H3-39	145	151	121	127	140	143	104	119	143	143	66	66	147	150	191	191	164	164
H3-4	139	148	112	118	140	143	104	125	131	161	63	63	147	153	191	191	152	166
H3-40	145	148	112	118	140	146	104	104	131	140	66	66	150	150	191	194	144	164
H3-41	145	148	118	118	140	143	104	125	143	158	66	66	150	153	191	191	152	166
H3-42	139	148	112	121	140	143	119	125	158	158	66	66	147	150	191	191	152	164
H3-43	148	151	109	118	140	143	116	116	131	158	66	66	147	150	191	194	144	164
H3-44	145	148	118	121	140	143	104	131	131	143	66	66	147	147	191	197	172	174
H3-45	148	148	109	118	143	143	104	104	143	143	66	66	144	147	191	197	152	186
H3-46	139	148	118	118	143	143	104	131	143	161	66	66	150	156	191	191	164	190
H3-47	145	148	112	112	140	143	104	119	131	146	63	66	147	150	191	191	144	164
H3-48	148	148	109	112	140	143	104	131	143	143	60	66	147	150	191	191	160	164
H3-49	145	148	109	109	140	143	104	116	143	161	66	66	150	159	191	191	164	166
H3-5	148	148	109	109	140	140	104	116	143	143	63	66	150	153	191	200	164	164
H3-50	148	148	118	118	143	143	104	131	140	143	66	66	153	162	191	197	164	170
H3-6	148	154	109	118	143	143	104	131	131	140	66	66	147	153	191	197	144	164
H3-7	145	148	109	118	140	143	104	128	143	152	66	66	147	150	191	191	152	152
H3-8	148	151	112	121	140	143	104	107	143	152	66	66	147	147	191	191	152	172
H3-9	148	154	112	133	140	140	104	104	143	146	63	66	150	150	191	191	164	170
pop = HOUSRIV
J1-1	148	151	112	118	140	143	104	104	131	134	66	66	150	150	191	191	144	196
J1-10	148	151	112	112	140	143	104	104	131	131	66	66	147	150	191	191	144	164
J1-11	139	151	112	112	140	140	104	104	131	131	66	66	147	147	?	?	?	?
J1-12	148	148	112	133	140	143	104	116	131	131	66	66	150	150	191	194	144	164
J1-13	148	151	112	112	140	146	104	110	131	143	66	66	150	150	191	191	144	164
J1-14	148	151	118	133	140	146	104	104	131	143	66	66	150	150	191	197	160	164
J1-16	148	148	112	112	140	143	104	104	131	131	66	66	150	150	191	191	144	196
J1-17	148	151	112	112	140	143	104	104	131	131	63	66	150	150	191	191	144	166
J1-18	?	?	?	?	?	?	104	104	131	131	63	66	147	150	191	191	152	164
J1-19	145	148	112	133	140	140	104	104	131	131	66	66	141	150	191	191	164	196
J1-20	151	154	112	118	143	143	104	104	131	131	66	66	150	150	191	191	144	164
J1-21	148	148	103	112	140	146	104	104	131	131	66	66	150	150	191	197	164	166
J1-22	145	148	112	112	140	143	104	110	131	131	66	66	147	150	191	191	144	164
J1-23	148	148	112	112	143	143	110	116	131	143	63	66	150	150	191	194	162	164
J1-24	139	148	112	112	140	143	104	104	131	131	66	66	150	150	191	191	164	188
J1-25	148	151	112	133	140	143	104	104	131	143	66	66	147	150	191	194	144	164
J1-3	?	?	?	?	?	?	104	104	131	140	66	66	150	150	191	191	144	160
J1-5	148	151	112	112	140	143	104	110	131	131	66	66	150	150	191	191	144	164
J1-6	148	148	112	118	140	143	104	104	131	131	66	66	150	156	191	191	144	164
J1-7	148	151	112	118	143	143	104	104	131	143	66	66	147	147	185	191	144	144
J1-8	148	148	109	112	140	143	104	104	131	143	66	66	147	150	191	191	144	160
J1-9	148	148	112	112	140	143	104	104	131	131	66	66	150	150	191	191	144	164
pop = ROGCRK
J2-1	148	148	109	112	140	143	104	104	131	143	66	66	147	153	191	191	144	164
J2-10	148	148	112	112	143	143	104	104	131	131	66	66	150	150	191	191	164	166
J2-11	148	148	?	?	?	?	?	?	?	?	66	66	150	153	191	191	152	160
J2-12	145	148	112	112	143	143	104	104	131	131	66	66	150	150	191	191	144	166
J2-2	148	148	112	112	140	140	104	104	131	143	66	66	150	150	185	194	144	152
J2-3	148	148	112	121	140	143	104	119	131	131	66	66	150	150	191	191	144	144
J2-4	?	?	?	?	?	?	104	104	131	143	66	66	147	150	191	191	152	164
J2-5	148	151	112	112	140	146	104	104	131	131	66	66	150	156	191	191	144	164
J2-6	148	151	112	112	143	143	104	104	131	131	66	66	150	150	191	191	144	166
J2-7	148	151	112	112	140	143	104	104	131	143	66	66	150	150	191	191	144	152
J2-8	148	148	112	112	140	146	104	104	131	131	66	66	153	174	191	191	144	144
J2-9	148	148	112	112	140	143	104	104	131	131	66	66	150	150	191	191	144	144
pop = HAMCRK
K1-1	148	148	112	112	140	140	104	104	131	131	66	66	150	150	191	191	144	152
K1-10	148	151	112	112	140	146	104	107	131	143	66	66	150	150	191	191	144	144
K1-11	148	151	112	112	140	143	104	104	131	143	66	66	147	150	185	191	144	152
K1-13	142	148	112	118	140	143	104	104	131	131	66	66	150	150	191	191	144	152
K1-14	148	154	112	112	140	146	104	104	131	143	66	66	150	150	191	191	144	164
K1-16	148	151	112	112	140	143	101	104	131	143	66	66	150	150	191	191	144	164
K1-17	148	148	112	115	140	143	104	104	131	143	66	66	150	150	191	191	144	160
K1-18	148	151	112	118	140	143	104	104	131	131	63	63	147	150	191	191	144	152
K1-19	145	148	112	115	140	143	?	?	?	?	66	66	150	150	191	191	144	204
K1-2	148	148	112	112	140	146	104	104	131	131	66	66	138	150	191	197	144	144
K1-20	148	151	112	118	140	146	104	104	131	131	66	66	150	150	191	191	164	190
K1-21	148	151	112	118	134	140	104	104	131	131	66	66	150	150	191	191	144	164
K1-22	145	148	112	112	143	143	104	104	131	131	66	66	147	150	191	191	144	164
K1-23	145	151	112	118	140	143	104	104	131	143	66	66	150	150	191	191	144	164
K1-24	148	148	112	112	140	146	104	104	131	131	66	66	138	150	191	191	144	192
K1-25	139	148	112	112	140	146	104	104	131	146	66	66	150	150	191	191	144	164
K1-26	148	151	112	121	140	143	104	107	131	131	66	66	150	150	191	191	144	164
K1-27	145	148	112	118	140	146	104	104	131	143	66	66	147	150	191	191	144	164
K1-28	148	148	112	112	140	143	104	104	131	158	66	66	150	150	191	191	152	160
K1-29	139	145	112	118	134	140	104	104	131	143	66	66	150	150	191	194	164	192
K1-3	148	148	112	118	140	146	104	104	131	143	66	66	150	150	191	194	144	152
K1-30	148	148	112	112	140	143	104	104	131	131	66	66	150	150	191	191	160	164
K1-31	139	148	109	112	140	146	104	104	131	143	63	66	150	150	191	191	144	160
K1-32	148	151	112	112	140	140	104	104	131	131	66	69	147	150	191	191	144	164
K1-33	148	148	109	112	140	140	104	104	131	143	66	66	150	150	191	191	144	164
K1-34	148	148	118	118	143	143	104	104	131	131	66	66	150	150	191	191	152	164
K1-35	148	151	112	118	140	140	104	104	131	131	66	66	150	150	191	191	152	164
K1-36	148	148	109	112	140	143	104	104	143	143	66	66	150	150	191	191	144	164
K1-37	148	151	112	118	140	143	104	104	131	143	66	66	150	150	191	191	144	152
K1-38	?	?	?	?	?	?	104	104	143	143	66	66	150	150	191	191	152	152
K1-39	145	148	112	112	143	143	104	104	131	131	66	66	150	150	191	191	152	152
K1-4	148	151	112	112	140	143	104	104	131	131	66	66	150	150	191	191	152	164
K1-40	?	?	?	?	?	?	104	104	131	131	?	?	?	?	191	191	144	152
K1-41	148	151	112	118	140	149	104	104	143	164	66	66	150	150	191	191	152	152
K1-42	148	151	112	118	140	143	104	104	131	143	66	66	150	150	191	191	144	144
K1-43	148	151	109	118	140	143	104	107	131	143	66	66	138	150	191	191	144	160
K1-44	148	151	109	118	140	149	104	104	131	131	66	66	150	150	188	191	152	164
K1-45	145	148	112	112	143	143	104	104	131	131	66	66	144	150	191	191	144	164
K1-46	?	?	?	?	?	?	104	104	131	143	66	66	150	150	191	191	144	164
K1-47	139	148	112	112	?	?	104	104	131	143	66	66	150	150	191	191	152	164
K1-48	148	151	112	112	140	143	104	104	131	143	66	66	150	150	191	191	144	164
K1-49	148	151	112	118	143	149	104	104	143	143	66	66	150	150	191	191	144	152
K1-5	145	151	112	118	140	143	104	104	143	143	66	66	147	150	191	191	152	160
K1-50	148	151	118	118	140	143	104	104	143	143	66	66	150	150	191	191	144	164
K1-6	148	151	112	112	140	143	104	104	131	143	66	66	150	150	191	191	160	164
K1-7	148	148	112	118	143	143	104	104	131	131	66	66	138	150	191	191	144	144
K1-8	139	145	112	118	140	146	104	104	131	131	66	66	150	150	191	200	160	164
K1-9	151	151	112	118	140	146	104	104	131	143	66	66	138	150	191	191	144	144
pop = NEW HAMPSHIRE
N43	151	154	112	118	140	143	113	116	131	131	?	?	?	?	?	?	?	?
N44	151	157	112	118	140	140	104	110	131	140	66	66	150	150	?	?	?	?
N45	148	148	118	118	140	143	104	113	131	131	66	66	150	150	191	191	144	144
N46	145	154	112	118	143	143	104	104	131	143	66	66	150	150	191	191	144	164
N47	148	151	112	118	140	140	104	107	131	131	66	66	150	153	?	?	?	?
N48	148	154	112	118	140	140	113	113	140	140	66	66	150	153	191	191	144	144
N7	148	148	112	118	140	143	116	119	140	140	66	66	150	150	191	191	144	164
N8	148	151	112	118	140	140	101	104	131	131	66	66	150	153	191	191	144	164
N9	148	151	112	118	143	143	104	110	131	131	66	66	150	150	?	?	?	?
N10	148	148	112	118	140	143	104	104	131	131	63	66	147	150	?	?	?	?
N39	142	148	118	118	140	140	104	113	131	131	66	66	150	150	191	194	144	144
N40	148	148	118	118	140	140	104	110	131	143	66	66	147	150	182	191	144	144
N41	148	148	112	112	140	143	104	113	131	131	66	66	150	150	191	191	144	144
N42	148	151	118	118	140	143	104	116	125	131	66	66	150	150	191	191	144	172
N13	148	151	112	121	140	143	104	104	131	131	66	66	150	153	191	191	144	144
N14	151	151	112	112	140	149	113	116	131	143	66	66	150	150	191	191	144	144
N15	151	154	112	112	140	143	104	113	131	131	66	66	150	150	191	191	144	144
N16	148	148	112	118	140	140	110	113	131	131	66	66	150	153	191	191	144	144
N17	148	148	112	118	140	143	104	104	131	131	66	66	153	153	191	191	144	144
N18	148	148	112	136	140	143	104	113	131	131	66	66	150	150	191	191	144	144
pop = GEORGIA
S91	151	151	109	115	140	140	110	113	140	143	66	66	147	150	?	?	?	?
S93	145	148	118	130	146	149	107	113	134	143	60	66	150	153	?	?	?	?
S94	139	154	121	136	140	140	110	110	140	146	63	66	153	153	194	194	160	164
S95	148	151	130	130	140	140	107	113	140	143	63	66	150	156	197	197	160	164
S96	145	148	115	130	140	149	107	110	143	143	63	66	147	162	191	194	156	170
S55	145	145	115	118	140	143	110	110	143	146	63	63	147	147	194	197	166	184
S56	151	151	127	130	149	149	107	119	140	143	63	66	147	150	191	197	164	192
S57	148	151	115	133	140	149	107	113	146	149	63	66	150	162	194	197	164	168
S59	148	148	109	130	143	149	107	110	140	143	63	66	147	165	197	200	170	170
S61	145	148	130	136	143	143	113	119	143	146	60	66	150	153	185	197	164	170
S62	139	148	109	109	140	143	113	122	143	146	63	78	147	165	194	197	164	172
S63	145	151	109	109	140	149	107	113	143	146	63	63	147	153	197	200	160	164
S64	148	148	109	121	149	149	113	125	143	149	66	66	147	153	?	?	?	?
S65	148	151	118	121	143	149	107	113	140	152	63	63	153	153	194	197	164	164
S66	148	148	121	130	140	149	110	113	140	140	63	75	150	156	194	197	150	188
S87	145	154	121	133	140	143	104	110	140	149	66	66	147	156	194	194	174	180
S88	148	151	118	127	143	143	107	110	131	140	60	66	147	150	188	191	178	188
S89	142	148	109	127	140	140	119	119	140	143	63	66	147	159	194	194	162	170
S90	148	154	109	127	140	143	110	116	143	146	66	72	147	153	188	194	160	164
pop = CB&T
CB&T-1	145	148	112	121	143	143	104	116	158	161	63	66	150	168	191	191	144	152
CB&T-2	148	151	118	118	143	143	104	104	143	143	66	66	153	162	191	191	144	152
CB&T-3	145	148	118	118	?	?	107	134	140	143	66	66	147	150	191	191	152	164
CB&T-4	139	148	112	118	143	146	119	119	131	143	63	66	147	150	191	191	152	164
CB&T-5	148	148	112	118	143	143	116	116	143	158	66	66	147	150	191	194	170	170
CB&T-6	148	148	112	118	140	143	104	104	131	143	63	66	147	147	191	191	152	168
CB&T-7	139	151	109	109	140	143	104	125	155	167	63	66	150	150	197	197	168	186
CB&T-8	148	148	106	118	143	146	104	119	143	143	63	66	147	150	191	191	152	172
CB&T-9	148	148	109	112	140	143	104	107	131	146	63	66	147	150	191	191	152	164
CB&T-10	148	148	112	118	143	143	104	104	143	143	66	66	147	147	191	191	170	170
CB&T-11	148	148	112	121	140	143	107	122	146	146	66	66	147	147	191	191	164	166
CB&T-12	148	148	124	133	140	140	104	104	131	143	63	66	147	150	191	197	144	184
CB&T-13	148	148	109	112	143	143	116	116	131	146	63	66	147	150	191	191	152	152
CB&T-14	145	148	118	118	140	143	104	104	131	143	66	66	150	150	191	191	164	166
CB&T-15	145	145	109	124	140	143	107	125	131	146	66	66	147	147	191	191	144	160
CB&T-16	139	148	118	121	143	143	104	104	131	131	63	66	147	150	191	197	152	170
CB&T-17	139	148	112	115	140	143	104	104	131	140	63	66	150	153	191	191	164	172
CB&T-18	139	148	109	121	143	143	104	119	143	143	63	66	147	165	191	191	162	186
CB&T-19	148	148	109	118	140	143	113	125	131	167	66	66	147	150	191	194	164	190
CB&T-20	148	151	112	118	143	143	104	104	143	143	66	66	150	174	191	191	152	162
CB&T-21	139	148	118	118	143	143	104	104	143	167	63	66	147	162	191	197	164	166
CB&T-22	139	151	109	118	140	143	116	116	143	146	63	66	147	150	191	197	144	152
CB&T-23	148	151	112	112	143	143	104	125	143	146	66	66	150	150	191	191	144	166
CB&T-24	145	148	112	118	140	140	104	104	140	146	66	66	141	144	191	191	162	164
CB&T-25	148	151	112	112	143	143	104	107	143	161	66	66	150	153	191	197	162	166
CB&T-26	145	148	112	121	143	143	104	104	131	143	66	66	147	153	191	191	152	192
CB&T-27	145	148	121	121	143	143	104	116	140	143	66	66	144	150	191	191	162	170
CB&T-28	148	148	124	127	140	140	104	104	143	146	66	66	147	147	191	200	164	170
CB&T-29	148	148	109	121	140	143	116	116	143	143	63	66	150	156	191	197	144	190
CB&T-30	145	148	109	121	140	143	104	107	143	146	66	66	159	162	191	194	162	164
CB&T-31	148	151	118	118	143	143	104	131	143	146	66	66	147	150	191	191	144	172
CB&T-32	148	148	112	118	140	146	104	104	131	146	66	66	147	150	191	197	144	152
CB&T-33	148	148	109	112	143	143	104	104	131	143	66	66	147	150	191	191	152	164
CB&T-34	145	148	109	109	143	143	104	116	143	143	66	66	147	153	191	197	144	166
CB&T-35	145	148	109	118	140	143	?	?	140	143	66	66	147	147	191	197	144	164
CB&T-36	148	154	112	118	140	143	104	116	131	140	66	66	147	153	191	191	152	164
CB&T-37	148	151	112	118	143	143	104	119	131	131	66	66	150	150	191	191	152	164
CB&T-38	148	148	109	109	140	140	104	125	131	143	63	66	150	150	191	194	154	172
CB&T-39	139	148	112	121	140	143	104	104	143	146	66	66	147	159	194	197	164	186
